# Supplementary material for: Differences in Visual-Spatial Input May Underlie Different Compression Properties of Firing Fields for Grid Cell Modules in Medial Entorhinal Cortex
Source: PLoS Comput Biol. 2015 Nov 19;11(11):e1004596. doi: 10.1371/journal.pcbi.1004596 (PMC4652908; doi:10.1371/journal.pcbi.1004596)
Supplement: S1 File — (ZIP) [file pcbi.1004596.s003.zip]

Archive with 39 entries (37 files):
- S2/Matlab/
- S2/Matlab/attractorModel.m
- S2/Matlab/DotWorld/
- S2/Matlab/DotWorld/Camera.m
- S2/Matlab/DotWorld/Cube.m
- S2/Matlab/DotWorld/Object.m
- S2/Matlab/DotWorld/PinholeCamera.m
- S2/Matlab/DotWorld/Plane.m
- S2/Matlab/DotWorld/rotMatrixForAngles.m
- S2/Matlab/DotWorld/rotMatrixForAxisAngle.m
- S2/Matlab/DotWorld/Scene.m
- S2/Matlab/DotWorld/SphericalCamera.m
- S2/Matlab/DotWorld/TestCube.m
- S2/Matlab/DotWorld/TestPinholeCameraGround.m
- S2/Matlab/DotWorld/TestPlane.m
- S2/Matlab/DotWorld/TestSphericalCameraBox.m
- S2/Matlab/errorarea.m
- S2/Matlab/estimatePosition.m
- S2/Matlab/estimateVelocity.m
- S2/Matlab/Fig2.m
- S2/Matlab/Fig3.m
- S2/Matlab/Fig4.m
- S2/Matlab/FigS1.m
- S2/Matlab/FigS3.m
- S2/Matlab/gpl-3.0.txt
- S2/Matlab/gridScoreForActivity.m
- S2/Matlab/gridScoreForSpikes.m
- S2/Matlab/ModuleModel.m
- S2/Matlab/randomTrajectory.m
- S2/Matlab/README.txt
- S2/Matlab/rescaleCorr.m
- S2/Matlab/SimConfA.m
- S2/Matlab/SimConfA.mat
- S2/Matlab/SimConfB.m
- S2/Matlab/SimConfB.mat
- S2/Matlab/SimNoiseWithBias.m
- S2/Matlab/SimNoiseWoutBias.m
- S2/Matlab/TestEstimatePosition.m
- S2/Matlab/vcoModel.m
